# Supplementary material for: The SlDOF3.4-SlCDF4 module improves tomato growth under low-nitrogen conditions
Source: Hortic Res. 2026 Jan 20;13(4):uhag020. doi: 10.1093/hr/uhag020 (PMC13108456; doi:10.1093/hr/uhag020)
Supplement: Web_Material_uhag020 [file web_material_uhag020.zip]

Archive with 1 entries (1 files):
- 2025.12.18-SlDOF(supplemental materials).doc
